# Supplementary material for: Nicotinic Acid Adenine Dinucleotide Phosphate (NAADP)-Mediated Calcium Signaling Is Active in Memory CD4+ T Cells
Source: Molecules. 2024 Feb 19;29(4):907. doi: 10.3390/molecules29040907 (PMC10892544; doi:10.3390/molecules29040907)
Supplement: Supplementary file 1 [file molecules-29-00907-s001.zip]

Archive with 1 entries (1 files):
- molecules-2806332-supplementary.pdf
